# Supplementary material for: Dietary Fiber–Phenolic Milk Tablets Are Associated with Improved Lipid Profiles and Reduced Circulating HMGCR Levels in Hypercholesterolemic Subjects: An Open-Label Pre–Post Study
Source: Foods. 2026 Jun 21;15(12):2235. doi: 10.3390/foods15122235 (PMC13297886; doi:10.3390/foods15122235)
Supplement: Supplementary file 1 [file foods-15-02235-s001.zip]

Archive with 1 entries (1 files):
- foods-4328110-supplementary.pdf
